# Supplementary material for: Importance of the COVID-19 Vaccine Booster Dose in Protection and Immunity
Source: Vaccines (Basel). 2022 Oct 13;10(10):1708. doi: 10.3390/vaccines10101708 (PMC9610198; doi:10.3390/vaccines10101708)
Supplement: Supplementary file 1 [file vaccines-10-01708-s001.zip]

Archive with 1 entries (1 files):
- vaccines-1927972-supplementary.pdf
